# Supplementary material for: Hydroxyapatite-Coated Ti6Al4V ELI Alloy: In Vitro Cell Adhesion
Source: Nanomaterials (Basel). 2024 Jul 11;14(14):1181. doi: 10.3390/nano14141181 (PMC11279432; doi:10.3390/nano14141181)
Supplement: Supplementary file 1 [file nanomaterials-14-01181-s001.zip]

Archive with 1 entries (1 files):
- nanomaterials-3033190-supplementary.pdf
